# Supplementary material for: Biomedical Indicators of Patients with Non-Puerperal Mastitis: A Retrospective Study
Source: Nutrients. 2022 Nov 14;14(22):4816. doi: 10.3390/nu14224816 (PMC9695051; doi:10.3390/nu14224816)
Supplement: Supplementary file 1 [file nutrients-14-04816-s001.zip]

Archive with 1 entries (1 files):
- nutrients-1940221-supplementary.pdf
